# Supplementary material for: Identification of Nitrogen Fixation Genes in Lactococcus Isolated from Maize Using Population Genomics and Machine Learning
Source: Microorganisms. 2020 Dec 20;8(12):2043. doi: 10.3390/microorganisms8122043 (PMC7768417; doi:10.3390/microorganisms8122043)
Supplement: Supplementary file 1 [file microorganisms-08-02043-s001.zip]

Archive with 2 entries (2 files):
- FigS1.pdf
- Higdon_lactococcus_nif_SI_microorganisms.docx
